# Supplementary material for: Purification of Lepidilines A, B, C, and D from Lepidium meyenii Walpers by Centrifugal Partition Chromatography Followed by Semi-Preparative HPLC and Preliminary Evaluation of Anticancer Activity Against Neuroblastoma Cell Lines
Source: Molecules. 2025 Nov 11;30(22):4360. doi: 10.3390/molecules30224360 (PMC12655379; doi:10.3390/molecules30224360)
Supplement: Supplementary file 1 [file molecules-30-04360-s001.zip]

Archive with 1 entries (1 files):
- molecules-3942351-supplementary.pdf
